# Supplementary material for: Novel causative variants of VEXAS in UBA1 detected through whole genome transcriptome sequencing in a large cohort of hematological malignancies
Source: Leukemia. 2023 Feb 23;37(5):1080–91. doi: 10.1038/s41375-023-01857-5 (PMC10169658; doi:10.1038/s41375-023-01857-5)
Supplement: Supplementary file 1 — Supplementary Table 1 [file 41375_2023_1857_MOESM1_ESM.xlsx]

## Sheet: Supplementary Table 1
Supplementary Table 1: List of the analyzed cohorts of hematological malignancies and the number of patients carrying UBA1 variants
cohort	entity	# cohort patients	Male percentage [%]	# UBA1var patients	male count				Male percentage (total)[%]				Female count			Female percentage (total)[%]
					M41	non-M41			M41	non-M41			non-M41			non-M41
						somatic non M41	unknown	germline		somatic	unknown	germline	somatic	unknown	germline	somatic	unknown	germline
AML	AML	774	55	5	0	0	1	0	0	0	0.13	0	0	2	2	0	0.26	0.26
CML	CML	120	59	3	0	(1*)	0	1	0	0.83	0	0.83	0	1	0	0	0.83	0
MPN	MPN	380	60	0	0	(1*)	0	0	0	0.26	0	0	0	0	0	0	0	0
MDS/MPN	aCML	78	68	3	1	0	2	0	1.28	0	2.56	0	0	0	0	0	0	0
MDS/MPN	CMML	222	68	1	0	0	0	0	0	0	0	0	0	1	0	0	0.45	0
MDS/MPN	MDS/MPN-RS-T	97	48	5	0	0	0	0	0	0	0	0	0	0	5	0	0	5.15
MDS	MDS	756	58	15	4	6	1	3	0.53	0.79	0.13	0.4	0	0	1	0	0	0.132275
ALL	BCP-ALL	321	53	7	0	1	2	1	0	0.31	0.62	0.31	2	1	0	0.62	0.31	0
ALL	T-ALL	132	69	0	0	0	0	0	0	0	0	0	0	0	0	0	0	0
CLL	CLL	317	64	3	0	0	0	0	0	0	0	0	0	1	2	0	0.32	0.63
B-NHL	unclassified	18	50	1	0	0	0	0	0	0	0	0	0	0	1	0	0	5.56
B-NHL	FL	68	49	3	0	3	0	0	0	4.41	0	0	0	0	0	0	0	0
B-NHL	MCL	94	64	0	0	0	0	0	0	0	0	0	0	0	0	0	0	0
B-NHL	MZL	97	56	0	0	0	0	0	0	0	0	0	0	0	0	0	0	0
B-NHL	HCL	92	79	2	0	0	1	0	0	0	1.09	0	1	0	0	0	0	0
B-NHL	vHCL	29	55	1	0	0	0	0	0	0	0	0	0	1	0	0	0	0
B-NHL	LPL	66	77	1	0	0	0	1	0	0	0	1.52	0	0	0	0	0	0
B-NHL	HGBL	77	49	2	0	0	0	1	0	0	0	1.3	0	1	0	0	0	0
T-NHL	T-NHL	148	54	2	0	1	0	0	0	0.68	0	0	1	0	0	0.68	0	0
MM/MGUS	MM	262	53	2	0	0	0	0	0	0	0	0	0	1	1	0	0.38	0.38
MM/MGUS	MGUS	20	71	1	0	0	0	0	0	0	0	0	0	0	1	0	0	5
TOTAL		4168	59	57	5	12	7	7	0.12	0.29	0.17	0.17	4	9	13	0.09	0.22	0.31
UBA1var: patients carrying UBA1 variants
(1*): One patient was diagnosed with both categories
AML: acute myeloid leukemia
CML: chronic myleoid leukemia
MPN: myeloproliferative neoplasms
MDS/MPN: myelodysplastic/myeloproliferative neoplasm overlap syndromes
aCML: atypical chronic myeloid leukemia
CMML: chronic myelomonocytic leukemia
MDS/MPN-RS-T: myelodysplastic/myeloproliferative neoplasm with ring sideroblasts
MDS: myelodysplastic syndromes
BCP-ALL: B-cell precursor acute lymphoblastic leukemia
T-ALL: T cell acute lymphoblastic leukemia
CLL: chronic lymphocytic leukemia
B-NHL: B-cell non-Hodgkin lymphoma
FL: follicular lymphoma
MCL: mantle-cell lymphoma
MZL: marginal zone lymphoma
HCL: hairy cell leukemia
vHCL: variant hairy cell leukemia
LPL: lymphoplasmacytic lymphoma
HGBL: high grade B cell lymphoma
T-NHL: T-cell non-Hodgkin lymphoma
MM: multiple myeloma
MGUS: monoclonal gammopathy of undetermined significance
