# Supplementary material for: Novel causative variants of VEXAS in UBA1 detected through whole genome transcriptome sequencing in a large cohort of hematological malignancies
Source: Leukemia. 2023 Feb 23;37(5):1080–91. doi: 10.1038/s41375-023-01857-5 (PMC10169658; doi:10.1038/s41375-023-01857-5)
Supplement: Supplementary file 2 — Supplementary Table 2 [file 41375_2023_1857_MOESM2_ESM.xlsx]

## Sheet: Supplementary Table 2
Supplementary Table 2: List of genes considered drivers of myeloid and lymphoid malignancies
Myeloid	Lymphoid
APC	ARID1A
ASXL1	ATM
ASXL2	BCL2
ATM	BIRC3
ATRX	BRAF
BCOR	BTK
BCORL1	CARD11
BRAF	CCND1
BRCC3	CD79A
CALR	CD79B
CBL	CHEK2
CDH23	CREBBP
CDKN2A	CXCR4
CEBPA	DDX3X
CREBBP	DIS3
CSF3R	DNMT3A
CSNK1A1	EP300
CTCF	EZH2
CUX1	FAM46C
DDX29	FAS
DDX41	FAT4
DDX54	FBXW7
DNMT3A	FOXO1
EP300	GPR98
ETNK1	ID3
ETV6	IKBKB
EZH2	IL2RG
FANCL	JAK1
FBXW7	JAK3
FLT3	KLF2
FLT3-ITD	KLHL6
GATA1	KMT2D
GATA2	KRAS
GNAS	LRP1B
GNB1	MAP2K1
IDH1	MAPK1
IDH2	MEF2B
JAK2	MYBBP1A
KDM5A	MYD88
KDM6A	NFKBIE
KIT	NOTCH1
KMT2D	NOTCH2
KRAS	NRAS
MPL	PHF6
MYC	PLCG2
NF1	POT1
NOTCH1	PTPRD
NPM1	RPS15
NRAS	RUNX1
PHF6	SF3B1
PIGA	STAT3
PPM1D	STAT5B
PRPF8	TBL1XR1
PTPN11	TCF3
RAD21	TET2
RB1	TLR2
RUNX1	TNFAIP3
SETBP1	TNFRSF14
SF1	TP53
SF3A1	TRAF3
SF3B1	UBR5
SH2B3	WHSC1
SMC1A	XPO1
SMC3	ZMYM3
SRSF2
STAG2
SUZ12
TET2
TP53
U2AF1
U2AF2
WT1
ZBTB7A
ZRSR2
