# Supplementary material for: Novel causative variants of VEXAS in UBA1 detected through whole genome transcriptome sequencing in a large cohort of hematological malignancies
Source: Leukemia. 2023 Feb 23;37(5):1080–91. doi: 10.1038/s41375-023-01857-5 (PMC10169658; doi:10.1038/s41375-023-01857-5)
Supplement: Supplementary file 3 — Supplementary Table 3 [file 41375_2023_1857_MOESM3_ESM.xlsx]

## Sheet: Supplementary Table 3
Supplementary Table 3: The genetic details of the UBA1 variants and their classification
Patient_ID	Lineage	Diagnostic_category	Gender	HGVSc	HGVSp	Variant	VAF [%]	chrom	pos	ref	alt	filter	ad_ref	ad_alt	rna_filter	rna_ad_ref	rna_ad_alt	sex_chr	X_chr_WGS	cnv_log2	corrected expected germline VAF	gnomad_pass	gnomad_dist	classification	recurrent	VAF<10%	Targeted sequencing
P34	lymphoid	ALL	female	ENST00000335972.6:c.1967del	ENSP00000338413.6:p.Phe656SerfsTer52	F656fs*52	5.56	X	47069048	CT	C	PASS	85	5	NOT_FOUND			XX			NC	0	NA	somatic	no	yes	ENST00000335972.6:c.1967del; VAF: 5,8%; ad_ref: 3205; ad_alt: 197
P12	myeloid	MDS	male	ENST00000335972.6:c.3041C>T	ENSP00000338413.6:p.Pro1014Leu/ENST00000335972.6:c.3041C>T	P1014L/splice_e25	7.32	X	47074036	C	T	PASS	76	6	NOT_FOUND			XY			NC	0	NA	somatic	no	yes	ENST00000335972.6:c.3041C>T; VAF: 5%; ad_ref: 1357; ad_alt: 72
P11	myeloid	MDS	male	ENST00000335972.6:c.2246C>T	ENSP00000338413.6:p.Pro749Leu	P749L	9.82	X	47070287	C	T	PASS	101	11	LowVQSRscore	11	2	XY, +X?c[20/20]	X gain	0.856727	100% or 50% if XXY male	0	NA	somatic	no	yes	ENST00000335972.6:c.2246C>T; VAF: 6%; ad_ref: 2531; ad_alt: 161
P3	myeloid	MDS	male	ENST00000335972.6:c.122T>C	ENSP00000338413.6:p.Met41Thr	M41T	11.34	X	47058451	T	C	PASS	86	11	LowVQSRscore	162	17	XY			NC	0	NA	M41	no	no
P1	myeloid	MDS/MPN	male	ENST00000335972.6:c.121A>C	ENSP00000338413.6:p.Met41Leu	M41L	12.05	X	47058450	A	C	PASS	73	10	NOT_FOUND			XY			NC	0	NA	M41	no	no
P33	lymphoid	ALL	male	ENST00000335972.6:c.307G>A	ENSP00000338413.6:p.Asp103Asn	D103N	14.13	X	47058738	G	A	PASS	79	13	LowVQSRscore	12	4	XY			NC	0	NA	somatic	no	no
P39	lymphoid	B-NHL	female	ENST00000335972.6:c.1651C>T	ENSP00000338413.6:p.Arg551Cys	R551C	15.44	X	47065422	C	T	PASS	115	21	PASS	17	19	NA	none		NC	0	NA	somatic	no	no
P41	lymphoid	T-NHL	male	ENST00000335972.6:c.1741+2T>G	NA	intron15(5')	18.52	X	47065514	T	G	PASS	88	20	NOT_FOUND			XY			NC	0	NA	somatic	no	no
P50	lymphoid	MM/MGUS	female	ENST00000335972.6:c.1105G>T	ENSP00000338413.6:p.Ala369Ser	A369S	21.21	X	47062085	G	T	PASS	78	21	PASS	13	7	NA	X loss	-0.523605	NA	0	NA	unknown	no	no
P6	myeloid	MDS	male	ENST00000335972.6:c.2680A>T	ENSP00000338413.6:p.Ile894Phe	I894F	37.1	X	47072422	A	T	PASS	39	23	PASS	81	34	XY			NC	0	NA	somatic	yes	no
P16	myeloid	CML	female	ENST00000335972.6:c.1251C>G	ENSP00000338413.6:p.Phe417Leu	F417L	41.12	X	47062359	C	G	PASS	63	44	PASS	44	79	XX			NC	0	NA	unknown	no	no
P6	myeloid	MDS	male	ENST00000335972.6:c.163T>C	ENSP00000338413.6:p.Tyr55His	Y55H	41.18	X	47058492	T	C	PASS	50	35	PASS	57	63	XY			NC	0	NA	somatic	no	no
P48	lymphoid	B-NHL	female	ENST00000335972.6:c.2305G>A	ENSP00000338413.6:p.Ala769Thr	A769T	43.93	X	47070465	G	A	PASS	60	47	LowVQSRscore	16	2	NA	none		NA	0	NA	unknown	no	no
P29	myeloid	MDS	female	ENST00000335972.6:c.1702C>G	ENSP00000338413.6:p.Leu568Val	L568V	44.67	X	47065473	C	G	PASS	109	88	LowVQSRscore	104	22	XX			NC	0.00783995	germline	germline	no	no
P24	myeloid	MDS/MPN	female	ENST00000335972.6:c.1163A>G	ENSP00000338413.6:p.Tyr388Cys	Y388C	46.67	X	47062143	A	G	PASS	72	63	PASS	80	30	XX			NC	4.53844e-05	germline	germline	no	no
P58	lymphoid	MM/MGUS	female	ENST00000335972.6:c.3091G>T	ENSP00000338413.6:p.Val1031Leu	V1031L	47.06	X	47074242	G	T	PASS	63	56	LowVQSRscore	109	28	NA	none		NA	1.16615e-05	germilne	germline	no	no
P27	myeloid	MDS/MPN	female	ENST00000335972.6:c.1702C>G	ENSP00000338413.6:p.Leu568Val	L568V	47.14	X	47065473	C	G	PASS	74	66	PASS	16	6	XX			NC	0.00783995	germline	germline	no	no
P28	myeloid	MDS/MPN	female	ENST00000335972.6:c.1052A>G	ENSP00000338413.6:p.Asn351Ser	N351S	48.37	X	47061899	A	G	PASS	79	74	PASS	17	156	XX			NC	1.75606e-05	germline	germline	no	no
P20	myeloid	AML	female	ENST00000335972.6:c.388G>C	ENSP00000338413.6:p.Val130Leu	V130L	48.73	X	47058921	G	C	PASS	81	77	LowVQSRscore	108	14	XX			NC	4.63963e-05	germline	germline	no	no
P25	myeloid	MDS/MPN	female	ENST00000335972.6:c.2813A>G	ENSP00000338413.6:p.Glu938Gly	E938G	49.21	X	47072555	A	G	PASS	97	94	PASS	94	53	XX			NC	3.62291e-05	germline	germline	no	no
P47	lymphoid	B-NHL	female	ENST00000335972.6:c.1769A>G	ENSP00000338413.6:p.Tyr590Cys	Y590C	50.41	X	47065674	A	G	PASS	60	61	PASS	9	72	XX[12/15]/X, -X[3/15]	X loss	-0.470875	44%/56%	0	NA	unknown	no	no
P53	lymphoid	CLL	female	ENST00000335972.6:c.2351G>A	ENSP00000338413.6:p.Arg784Gln	R784Q	51.11	X	47070511	G	A	PASS	44	46	PASS	14	80	NA	none		NA	0.000748661	germline	germline	no	no
P17	myeloid	MDS/MPN	female	ENST00000335972.6:c.1673G>A	ENSP00000338413.6:p.Arg558His	R558H	52.21	X	47065444	G	A	PASS	65	71	LowVQSRscore	131	25	XX			NC	0	NA	unknown	no	no
P26	myeloid	MDS/MPN	female	ENST00000335972.6:c.1702C>G	ENSP00000338413.6:p.Leu568Val	L568V	52.59	X	47065473	C	G	PASS	55	61	LowVQSRscore	98	32	XX			NC	0.00783995	germline	germline	no	no
P8	myeloid	MDS	male	ENST00000335972.6:c.1432G>T	ENSP00000338413.6:p.Ala478Ser	A478S	53.25	X	47062952	G	T	PASS	36	41	PASS	16	58	XY, -Y[18/20]			NC	0	NA	somatic	no	no
P13	myeloid	AML	female	ENST00000335972.6:c.947T>C	ENSP00000338413.6:p.Val316Ala	V316A	53.51	X	47061794	T	C	PASS	86	99	PASS	14	331	XX			NC	0	NA	unknown	no	no
P54	lymphoid	B-NHL	female	ENST00000335972.6:c.2456C>T	ENSP00000338413.6:p.Ala819Val	A819V	53.95	X	47070616	C	T	PASS	70	82	LowVQSRscore	113	25	XX			NC	1.77106e-05	germline	germline	yes	no
P46	lymphoid	CLL	female	ENST00000335972.6:c.2492C>T	ENSP00000338413.6:p.Ala831Val	A831V	54.01	X	47071850	C	T	PASS	63	74	PASS	110	40	XX			NC	0	NA	unknown	no	no
P54	lymphoid	B-NHL	female	ENST00000335972.6:c.2455G>A	ENSP00000338413.6:p.Ala819Thr	A819T	54.3	X	47070615	G	A	PASS	69	82	LowVQSRscore	111	25	XX			NC	1.77098e-05	germline	germline	no	no
P5	myeloid	MDS	male	ENST00000335972.6:c.121A>G	ENSP00000338413.6:p.Met41Val	M41V	55.13	X	47058450	A	G	PASS	35	43	PASS	33	149	XY			NC	0	NA	M41	no	no
P7	myeloid	MDS	male	ENST00000335972.6:c.545G>A	ENSP00000338413.6:p.Arg182His	R182H	56.79	X	47060357	G	A	PASS	35	46	PASS	24	18	XY			NC	1.27882e-05	somatic	somatic	no	no
P14	myeloid	AML	female	ENST00000335972.6:c.1651C>T	ENSP00000338413.6:p.Arg551Cys	R551C	57.25	X	47065422	C	T	PASS	59	79	LowVQSRscore	130	34	XX			NC	0	NA	unknown	no	no
P35	lymphoid	ALL	female	ENST00000335972.6:c.1967del	ENSP00000338413.6:p.Phe656SerfsTer52	F656fs*52	59.76	X	47069048	CT	C	PASS	68	101	PASS	41	53	XX, +X[4/24]	X gain	0.448607	55%/45%	0	NA	somatic	no	no
P43	lymphoid	ALL	female	ENST00000335972.6:c.309C>G	ENSP00000338413.6:p.Asp103Glu	D103E	62.63	X	47058740	C	G	PASS	37	62	PASS	2	17	XX, der(6)t(X,6)[3/22]	none		NC	5.80403e-06	germline	unknown	no	no
P38	lymphoid	B-NHL	male	ENST00000335972.6:c.2669T>C	ENSP00000338413.6:p.Ile890Thr	I890T	66.2	X	47072411	T	C	PASS	24	47	PASS	11	26	NA	none		NA	0	NA	somatic	no	no
P36	lymphoid	B-NHL	male	ENST00000335972.6:c.2239C>T	ENSP00000338413.6:p.Arg747Cys	R747C	68	X	47070280	C	T	PASS	24	51	PASS	8	6	XY			NC	0	NA	somatic	no	no
P37	lymphoid	B-NHL	male	ENST00000335972.6:c.1571T>A	ENSP00000338413.6:p.Val524Asp	V524D	70.13	X	47063091	T	A	PASS	23	54	PASS	2	40	XY, +X[2/22]	X gain	0.25059	1	0	NA	somatic	no	no
P9	myeloid	CML	male	ENST00000335972.6:c.1790A>C	ENSP00000338413.6:p.Glu597Ala	E597A	75	X	47065695	A	C	PASS	12	36	PASS	5	77	XY			NC	0	NA	somatic	no	no
P2	myeloid	MDS	male	ENST00000335972.6:c.122T>C	ENSP00000338413.6:p.Met41Thr	M41T	76.39	X	47058451	T	C	PASS	17	55	PASS	45	88	XY			NC	0	NA	M41	no	no
P4	myeloid	MDS	male	ENST00000335972.6:c.122T>C	ENSP00000338413.6:p.Met41Thr	M41T	80	X	47058451	T	C	PASS	14	56	PASS	14	164	XY			NC	0	NA	M41	no	no
P40	lymphoid	T-NHL	female	ENST00000335972.6:c.368T>C	ENSP00000338413.6:p.Ile123Thr	I123T	80.26	X	47058901	T	C	PASS	15	61	LowVQSRscore	3	2	XX	X loss	-0.790185	NC	0	NA	somatic	no	no
P22	myeloid	AML	female	ENST00000335972.6:c.1702C>G	ENSP00000338413.6:p.Leu568Val	L568V	88.89	X	47065473	C	G	PASS	9	72	PASS	6	184	X, -X[18/21]/XX[3/21]	X loss	-0.834259	88%/12%	0.00783995	germline	germline	no	no
P52	lymphoid	CLL	female	ENST00000335972.6:c.1702C>G	ENSP00000338413.6:p.Leu568Val	L568V	89.29	X	47065473	C	G	PASS	9	75	PASS	9	76	NA	X loss	-0.590628	NA	0.00783995	germline	germline	no	no
P10	myeloid	MDS	male	ENST00000335972.6:c.1861A>T	ENSP00000338413.6:p.Ser621Cys	S621C	89.55	X	47065766	A	T	PASS	7	60	PASS	24	165	XY			NC	0	NA	somatic	no	no
P44	lymphoid	ALL	male	ENST00000335972.6:c.1996T>A	ENSP00000338413.6:p.Tyr666Asn	Y666N	90	X	47069079	T	A	PASS	7	63	PASS	5	108	XY			NC	0	NA	unknown	no	no
P57	lymphoid	MM/MGUS	female	ENST00000335972.6:c.2504G>A	ENSP00000338413.6:p.Ser835Asn	S835N	92.65	X	47071862	G	A	PASS	5	63	PASS	2	173	NA	X loss	-0.848839	NA	2.06494e-05	germline	germline	no	no
P20	myeloid	MDS	male	ENST00000335972.6:c.417C>G	ENSP00000338413.6:p.Asn139Lys	N139K	94.74	X	47058950	C	G	PASS	4	72	PASS	8	78	XY			NC	0	NA	unknown	no	no
P49	lymphoid	B-NHL	male	ENST00000335972.6:c.458A>G	ENSP00000338413.6:p.Glu153Gly	E153G	95.06	X	47058991	A	G	PASS	4	77	NOT_FOUND			NA	none		NC	0	NA	unknown	no	no
P18	myeloid	MDS/MPN	male	ENST00000335972.6:c.2237A>C	ENSP00000338413.6:p.Lys746Thr	K746T	97.75	X	47070278	A	C	PASS	2	87	PASS	2	68	XY			NC	0	NA	unknown	no	no
P19	myeloid	MDS/MPN	male	ENST00000335972.6:c.2626C>G	ENSP00000338413.6:p.Pro876Ala	P876A	98.39	X	47072242	C	G	PASS	1	61	PASS	0	131	XY			NC	0	NA	unknown	no	no
P15	myeloid	AML	male	ENST00000335972.6:c.209T>A	ENSP00000338413.6:p.Leu70His	L70H	98.67	X	47058640	T	A	PASS	1	74	PASS	0	10	XY			NC	0	NA	unknown	no	no
P31	myeloid	MDS	male	ENST00000335972.6:c.1702C>G	ENSP00000338413.6:p.Leu568Val	L568V	98.81	X	47065473	C	G	PASS	1	83	PASS	2	85	XY			NC	0.00783995	germline	germline	no	no
P23	myeloid	CML	male	ENST00000335972.6:c.574C>T	ENSP00000338413.6:p.Arg192Trp	R192W	100	X	47060386	C	T	PASS	0	66	PASS	0	59	XY			NC	7.00239e-05	somatic/germline	germline	no	no
P30	myeloid	MDS	male	ENST00000335972.6:c.2933A>G	ENSP00000338413.6:p.Tyr978Cys	Y978C	100	X	47073820	A	G	PASS	0	54	PASS	5	42	XY			NC	1.74129e-05	germline	germline	no	no
P51	lymphoid	ALL	male	ENST00000335972.6:c.974G>A	ENSP00000338413.6:p.Arg325His	R325H	100	X	47061821	G	A	PASS	0	70	PASS	0	123	XY			NC	1.20599e-05	somatic/germline	germline	no	no
P32	myeloid	MDS	male	ENST00000335972.6:c.863G>A	ENSP00000338413.6:p.Arg288His	R288H	100	X	47061606	G	A	PASS	0	75	PASS	2	79	XY			NC	2.36334e-05	somatic/germline	germline	no	no
P45	lymphoid	ALL	male	ENST00000335972.6:c.606T>G	ENSP00000338413.6:p.Phe202Leu	F202L	100	X	47060693	T	G	PASS	0	83	PASS	0	67	XY, t(X,14) [1/13]	none		1	0	NA	unknown	no	no
P55	lymphoid	B-NHL	male	ENST00000335972.6:c.863G>A	ENSP00000338413.6:p.Arg288His	R288H	100	X	47061606	G	A	PASS	0	73	PASS	0	142	XY			NC	2.36334e-05	somatic/germline	germline	no	no
P56	lymphoid	B-NHL	male	ENST00000335972.6:c.253G>A	ENSP00000338413.6:p.Val85Met	V85M	100	X	47058684	G	A	PASS	0	80	PASS	0	130	XY[20/24]/XX, -Y[4/24]	none		1	8.2433e-05	germline	germline	no	no
