# Supplementary material for: Novel causative variants of VEXAS in UBA1 detected through whole genome transcriptome sequencing in a large cohort of hematological malignancies
Source: Leukemia. 2023 Feb 23;37(5):1080–91. doi: 10.1038/s41375-023-01857-5 (PMC10169658; doi:10.1038/s41375-023-01857-5)
Supplement: Supplementary file 4 — Supplementary Table 4 [file 41375_2023_1857_MOESM4_ESM.xlsx]

## Sheet: Supplementary Table 4
Supplementary Table 4: Gene lists used for gene set enrichment analyses
Genelist used for GSVA	Description	Genes
GO0042119	Neutrophil activation. Source: Toppfun (accessed March 15, 2022)	A1BG, HEXB, VAPA, RAB9B, SERPINA3, CPPED1, LPCAT1, ATP8B4, MOSPD2, AOC1, HK3, MAN2B1, ABR, ACAA1, MANBA, HLA-B, HLA-C, HEBP2, ABCA13, ACLY, LILRB2, CLEC5A, CD300A, CTSC, ACP3, PECAM1, TRPM2, TMC6, DOK3, CEACAM3, OSCAR, CEACAM8, HLA-H, PDAP1, TCIRG1, HMGB1, CFP, CRISP3, SIRPB1, STING1, HMOX2, PFKL, CHI3L1, MAGT1, CHIT1, EPX, ADAM8, TICAM2, ADAM10, F2RL1, PGAM1, STK11IP, TTR, DSN1, LRG1, PGM1, PLAC…
GO0002275	Myeloid cell activation involved in immune response. Source: Toppfun (accessed March 15, 2022)	A1BG, HEXB, VAPA, RAB9B, SERPINA3, TREX1, CPPED1, LPCAT1, ATP8B4, MOSPD2, AOC1, HK3, MAN2B1, ABR, ACAA1, MANBA, HLA-B, HLA-C, HEBP2, ABCA13, ACLY, LILRB2, ENPP3, CLEC5A, PDPK1, CD300A, CTSC, ACP3, PECAM1, TRPM2, TMC6, DOK3, CEACAM3, OSCAR, CEACAM8, HLA-H, PI4K2A, PDAP1, TCIRG1, HMGB1, CFP, CRISP3, SIRPB1, TAC4, STING1, CHGA, HMOX1, HMOX2, PFKL, CHI3L1, MAGT1, CHIT1, EPX, ADGRE2, DYSF, ADAM8, TICA…
GO0002283	Neutrophil activation involved in immune response. Source: Toppfun (accessed March 15, 2022)	A1BG, HEXB, VAPA, RAB9B, SERPINA3, CPPED1, LPCAT1, ATP8B4, MOSPD2, AOC1, HK3, MAN2B1, ABR, ACAA1, MANBA, HLA-B, HLA-C, HEBP2, ABCA13, ACLY, LILRB2, CLEC5A, CD300A, CTSC, ACP3, PECAM1, TRPM2, TMC6, DOK3, CEACAM3, OSCAR, CEACAM8, HLA-H, PDAP1, TCIRG1, HMGB1, CFP, CRISP3, SIRPB1, STING1, HMOX2, PFKL, CHI3L1, MAGT1, CHIT1, EPX, ADAM8, TICAM2, ADAM10, PGAM1, STK11IP, TTR, DSN1, LRG1, PGM1, PLAC8, TRAP…
GO0036230	Granulocyte activation. Source Toppfun (accessed March 15, 2022)	A1BG, HEXB, VAPA, RAB9B, SERPINA3, CPPED1, LPCAT1, ATP8B4, MOSPD2, AOC1, HK3, MAN2B1, ABR, ACAA1, MANBA, HLA-B, HLA-C, HEBP2, ABCA13, ACLY, LILRB2, ENPP3, CLEC5A, CD300A, CTSC, ACP3, PECAM1, TRPM2, TMC6, DOK3, CEACAM3, OSCAR, CEACAM8, HLA-H, PI4K2A, PDAP1, TCIRG1, HMGB1, CFP, CRISP3, SIRPB1, STING1, HMOX2, PFKL, CHI3L1, MAGT1, CHIT1, EPX, ADAM8, TICAM2, ADAM10, F2RL1, PGAM1, STK11IP, TTR, DSN1, L…
GO0043299	Leukocyte degranulation. Source Toppfun (accessed March 15, 2022)	A1BG, HEXB, VAPA, RAB9B, SERPINA3, CPPED1, LPCAT1, ATP8B4, MOSPD2, AOC1, HK3, MAN2B1, ABR, ACAA1, MANBA, HLA-B, HLA-C, HEBP2, ABCA13, ACLY, LILRB2, CLEC5A, PDPK1, CD300A, CTSC, ACP3, PECAM1, TRPM2, TMC6, DOK3, CEACAM3, HLA-F, OSCAR, CEACAM8, HLA-H, PI4K2A, PDAP1, TCIRG1, HMGB1, CFP, CRISP3, SIRPB1, TAC4, STING1, CHGA, HMOX1, HMOX2, PFKL, CHI3L1, MAGT1, CHIT1, EPX, ADGRE2, ADAM8, TICAM2, ADAM10, F…
GO0043312	Neutrophil degranulation. Source Toppfun (accessed March 15, 2022)	A1BG, HEXB, VAPA, RAB9B, SERPINA3, CPPED1, LPCAT1, ATP8B4, MOSPD2, AOC1, HK3, MAN2B1, ABR, ACAA1, MANBA, HLA-B, HLA-C, HEBP2, ABCA13, ACLY, LILRB2, CLEC5A, CD300A, CTSC, ACP3, PECAM1, TRPM2, TMC6, DOK3, CEACAM3, OSCAR, CEACAM8, HLA-H, PDAP1, TCIRG1, HMGB1, CFP, CRISP3, SIRPB1, STING1, HMOX2, PFKL, CHI3L1, MAGT1, CHIT1, EPX, ADAM8, TICAM2, ADAM10, PGAM1, STK11IP, TTR, DSN1, LRG1, PGM1, PLAC8, TRAP…
KEGG_NOD_LIKE_RECEPTOR_SIGNALING_PATHWAY	NOD-like receptor signaling pathway. Source: MSigDB (accessed April 6, 2022)	BIRC2, BIRC3, CARD18, CARD6, CARD8, CARD9, CASP1, CASP5, CASP8, CCL11, CCL13, CCL2, CCL5, CCL7, CCL8, CHUK, CXCL1, CXCL2, CXCL8, ERBIN, HSP90AA1, HSP90AB1, HSP90B1, IKBKB, IKBKG, IL18, IL1B, IL6, MAP3K7, MAPK1, MAPK10, MAPK11, MAPK12, MAPK13, MAPK14, MAPK3, MAPK8, MAPK9, MEFV, NAIP, NFKB1, NFKBIA, NFKBIB, NLRC4, NLRP1, NLRP3, NOD1, NOD2, PSTPIP1, PYCARD, PYDC1, RELA, RIPK2, SUGT1, TAB1, TAB2, TAB…
KEGG_TOLL_LIKE_RECEPTOR_SIGNALING_PATHWAY	Toll-like receptor signaling pathway. Source MSigDB (accessed April 6, 2022)	AKT1, AKT2, AKT3, CASP8, CCL3, CCL4, CCL5, CD14, CD40, CD80, CD86, CHUK, CTSK, CXCL10, CXCL11, CXCL8, CXCL9, FADD, FOS, IFNA1, IFNA10, IFNA13, IFNA14, IFNA16, IFNA17, IFNA2, IFNA21, IFNA4, IFNA5, IFNA6, IFNA7, IFNA8, IFNAR1, IFNAR2, IFNB1, IKBKB, IKBKE, IKBKG, IL12A, IL12B, IL1B, IL6, IRAK1, IRAK4, IRF3, IRF5, IRF7, JUN, LBP, LY96, MAP2K1, MAP2K2, MAP2K3, MAP2K4, MAP2K6, MAP2K7, MAP3K7, MAP3K8, M…
BIOCARTA_IL1R_PATHWAY	Signal transduction through IL1R. Source MSigDB (accessed April 6, 2022)	CHUK, IFNA1, IFNB1, IKBKB, IL1A, IL1B, IL1R1, IL1RAP, IL1RN, IL6, IRAK1, IRAK2, IRAK3, JUN, MAP2K3, MAP2K6, MAP3K1, MAP3K14, MAP3K7, MAPK14, MAPK8, MYD88, NFKB1, NFKBIA, RELA, TAB1, TGFB1, TGFB2, TGFB3, TNF, TRAF6
HALLMARK_TNFA_SIGNALING_VIA_NFKB	Genes regulated by NF-kB in response to TNF [GeneID=7124]. Source: MSigDB (accessed April 6, 2022)	ABCA1, ACKR3, AREG, ATF3, ATP2B1, B4GALT1, B4GALT5, BCL2A1, BCL3, BCL6, BHLHE40, BIRC2, BIRC3, BMP2, BTG1, BTG2, BTG3, CCL2, CCL20, CCL4, CCL5, CCN1, CCND1, CCNL1, CCRL2, CD44, CD69, CD80, CD83, CDKN1A, CEBPB, CEBPD, CFLAR, CLCF1, CSF1, CSF2, CXCL1, CXCL10, CXCL11, CXCL2, CXCL3, CXCL6, DDX58, DENND5A, DNAJB4, DRAM1, DUSP1, DUSP2, DUSP4, DUSP5, EDN1, EFNA1, EGR1, EGR2, EGR3, EHD1, EIF1, ETS2, F2RL…
HALLMARK_IL6_JAK_STAT3_SIGNALING	Genes up-regulated by IL6 [GeneID=3569] via STAT3 [GeneID=6774], e.g., during acute phase response. Source MSigDB (accessed April 6, 2022)	A2M, ACVR1B, ACVRL1, BAK1, CBL, CCL7, CCR1, CD14, CD36, CD38, CD44, CD9, CNTFR, CRLF2, CSF1, CSF2, CSF2RA, CSF2RB, CSF3R, CXCL1, CXCL10, CXCL11, CXCL13, CXCL3, CXCL9, DNTT, EBI3, FAS, GRB2, HAX1, HMOX1, IFNAR1, IFNGR1, IFNGR2, IL10RB, IL12RB1, IL13RA1, IL15RA, IL17RA, IL17RB, IL18R1, IL1B, IL1R1, IL1R2, IL2RA, IL2RG, IL3RA, IL4R, IL6, IL6ST, IL7, IL9R, INHBE, IRF1, IRF9, ITGA4, ITGB3, JUN, LEPR, …
KEGG_JAK_STAT_SIGNALING_PATHWAY	JAK-STAT signaling pathway. Source MSigDB (accessed April 6, 2022)	AKT1, AKT2, AKT3, BCL2L1, CBL, CBLB, CBLC, CCND1, CCND2, CCND3, CISH, CLCF1, CNTF, CNTFR, CREBBP, CRLF2, CSF2, CSF2RA, CSF2RB, CSF3, CSF3R, CSH1, CTF1, EP300, EPO, EPOR, GH1, GH2, GHR, GRB2, IFNA1, IFNA10, IFNA13, IFNA14, IFNA16, IFNA17, IFNA2, IFNA21, IFNA4, IFNA5, IFNA6, IFNA7, IFNA8, IFNAR1, IFNAR2, IFNB1, IFNE, IFNG, IFNGR1, IFNGR2, IFNK, IFNL1, IFNL2, IFNL3, IFNLR1, IFNW1, IL10, IL10RA, IL10…
HALLMARK_INTERFERON_ALPHA_RESPONSE	Genes up-regulated in response to alpha interferon proteins. Source: MSigDB (accessed April 6, 2022)	ADAR, B2M, BATF2, BST2, C1S, CASP1, CASP8, CCRL2, CD47, CD74, CMPK2, CMTR1, CNP, CSF1, CXCL10, CXCL11, DDX60, DHX58, EIF2AK2, ELF1, EPSTI1, GBP2, GBP4, GMPR, HELZ2, HERC6, HLA-C, IFI27, IFI30, IFI35, IFI44, IFI44L, IFIH1, IFIT2, IFIT3, IFITM1, IFITM2, IFITM3, IL15, IL4R, IL7, IRF1, IRF2, IRF7, IRF9, ISG15, ISG20, LAMP3, LAP3, LGALS3BP, LPAR6, LY6E, MOV10, MVB12A, MX1, NCOA7, NMI, NUB1, OAS1, OASL…
HALLMARK_INTERFERON_GAMMA_RESPONSE	Genes up-regulated in response to IFNG [GeneID=3458]. Source MSigDB (accessed April 6, 2022)	ADAR, APOL6, ARID5B, ARL4A, AUTS2, B2M, BANK1, BATF2, BPGM, BST2, BTG1, C1R, C1S, CASP1, CASP3, CASP4, CASP7, CASP8, CCL2, CCL5, CCL7, CD274, CD38, CD40, CD69, CD74, CD86, CDKN1A, CFB, CFH, CIITA, CMKLR1, CMPK2, CMTR1, CSF2RB, CXCL10, CXCL11, CXCL9, DDX58, DDX60, DHX58, EIF2AK2, EIF4E3, EPSTI1, FAS, FCGR1A, FGL2, FPR1, GBP4, GBP6, GCH1, GPR18, GZMA, HELZ2, HERC6, HIF1A, HLA-A, HLA-B, HLA-DMA, HLA…
KEGG_PROTEASOME	Proteasome Source. MSigDB (accessed April 6, 2022)	IFNG, POMP, PSMA1, PSMA2, PSMA3, PSMA4, PSMA5, PSMA6, PSMA6P4, PSMA7, PSMA8, PSMB1, PSMB10, PSMB11, PSMB2, PSMB3, PSMB4, PSMB5, PSMB6, PSMB7, PSMB8, PSMB9, PSMC1, PSMC1P4, PSMC2, PSMC3, PSMC4, PSMC5, PSMC6, PSMD1, PSMD11, PSMD12, PSMD13, PSMD14, PSMD2, PSMD3, PSMD4, PSMD6, PSMD7, PSMD8, PSME1, PSME2, PSME3, PSME4, PSMF1, SEM1
HALLMARK_UNFOLDED_PROTEIN_RESPONSE	Genes up-regulated during unfolded protein response, a cellular stress response related to the endoplasmic reticulum. Source MSigDB (accessed April 6, 2022)	ALDH18A1, ARFGAP1, ASNS, ATF3, ATF4, ATF6, ATP6V0D1, BAG3, BANF1, CALR, CCL2, CEBPB, CEBPG, CHAC1, CKS1B, CNOT2, CNOT4, CNOT6, CXXC1, DCP1A, DCP2, DCTN1, DDIT4, DDX10, DKC1, DNAJA4, DNAJB9, DNAJC3, EDC4, EDEM1, EEF2, EIF2AK3, EIF2S1, EIF4A1, EIF4A2, EIF4A3, EIF4E, EIF4EBP1, EIF4G1, ERN1, ERO1A, EXOC2, EXOSC1, EXOSC10, EXOSC2, EXOSC4, EXOSC5, EXOSC9, FKBP14, FUS, GEMIN4, GOSR2, H2AX, HERPUD1, HSP9…
IRG6	Interferon response genes upregulated in proteasommopathies. Source: Rice et al (See Reference 18)	IFI27, IFI44L, ISG15, RSAD2, SIGLEC1
IRG28	Interferon response genes upregulated in proteasommopathies. Source: Kim et al (See Reference 17)	CXCL10, DDX60, EPSTI1, GBP1, HERC5, HERC6, IFI27, IFI44, IFI44L, IFI6, IFIT1, IFIT2, IFIT3, IFIT5, ISG15, LAMP3, LY6E, MX1, OAS1, OAS2, OAS3, OASL, RSAD2, RTP4, SIGLEC1, SOCS1, SPATS2L, USP18
